# Supplementary material for: The Development and Acceptability of a Wilderness Programme to Support the Health and Well-Being of Adolescent and Young Adult Cancer Survivors: The WAYA Programme
Source: Int J Environ Res Public Health. 2022 Sep 22;19(19):12012. doi: 10.3390/ijerph191912012 (PMC9566286; doi:10.3390/ijerph191912012)
Supplement: Supplementary file 1 [file ijerph-19-12012-s001.zip]

Archive with 5 entries (4 files):
- supplementary/
- supplementary/Supplementary file S1 Field diary.pdf
- supplementary/Supplementary file S2 Risk & Safety Plan.pdf
- supplementary/Supplementary file S3 Focus group.pdf
- supplementary/Supplementary file S4 Interview guide.pdf
